# Supplementary material for: Human TRPV1 structure and inhibition by the analgesic SB-366791
Source: Nat Commun. 2023 Apr 28;14:2451. doi: 10.1038/s41467-023-38162-9 (PMC10147690; doi:10.1038/s41467-023-38162-9)
Supplement: Supplementary file 4 — Source Data [file 41467_2023_38162_MOESM4_ESM.xlsx]

## Sheet: Fig. 1
		Fig 1d
		Cap, μM	I / Imax			WT
		0.01	0.037576	0.072246	0.406697	0.349252	0.0740167	0.140981	0.3
		0.03	0.091483	0.151952	0.470342	0.360617	0.0881481	0.177483	0.35
		0.1	0.513644	0.308615	0.615672	0.595681	0.289839	0.318713	0.65
		0.3	0.506683	0.631732	0.966351	0.935166	0.61677	0.402338	0.94
		1	0.761806	0.721647	1.07019	0.937206	0.761433	0.760334	0.93
		3	0.916496	0.929937	1.05507	1.00313	0.978464	0.927637	1.02
		10	1	1	1	1	1	1	1

## Sheet: Fig. 2
		Fig 2b			Fig 2c
		I (Cap)	I (SB)		% recovery
		0.38	0.01		63.1579
		0.43	0.02		74.4186
		4.8	0.06		22.0833
		2	0.06		48
		1.6	0.011		50
		Fig 2i
		SB-366791, μM	I / Imax			WT							Y511A							L515A							L547R							T550A
		0.0001	0.896	1.014	0.847	0.83	1.095	1	0.94	0.992	1.053	0.906	0.951	0.974	0.889	1.022	1.156	1.114	0.921	1.151	1.003	0.775	1.067	0.942	0.938	1.017	0.994	1.04	1.092	0.961	0.984	0.939	0.992	0.982	1.002	1.072	1.014
		0.001	0.724	1.129	0.901	0.748	0.964	0.823	0.794	0.984	0.993	0.848	0.916	0.924	0.887	0.985	0.927	0.978	0.674	0.856	0.881	0.592	0.984	0.93	0.917	1.02	0.916	1.013	1.109	0.999	0.919	0.88	0.935	0.944	0.997	1.058	0.938
		0.01	0.649	0.827	0.708	0.526	0.798	0.651	0.674	0.957	0.967	0.824	0.893	0.81	0.838	0.939	0.801	0.855	0.532	0.762	0.808	0.507	0.88	0.896	0.893	0.995	0.873	0.949	1.089	0.976	0.869	0.838	0.873	0.887	0.955	0.992	0.86
		0.1	0.491	0.6	0.485	0.379	0.446	0.382	0.463	0.885	0.976	0.737	0.831	0.718	0.718	0.831	0.871	1	0.563	0.817	0.939	0.604	0.943	0.883	0.857	0.993	0.853	0.864	1.09	0.927	0.869	0.86	0.82	0.865	0.954	0.957	0.846
		1	0.339	0.394	0.328	0.292	0.252	0.211	0.325	0.662	0.773	0.559	0.638	0.474	0.443	0.511	1.249	1.41	0.722	0.888	1.233	0.959	1.206	0.799	0.757	0.997	0.787	0.854	1.085	0.939	0.801	0.714	0.685	0.803	0.854	0.896	0.816
		10	0.312	0.299	0.289	0.307	0.21	0.166	0.271	0.671	0.781	0.43	0.537	0.399	0.38	0.562	1.178	1.336	0.562	0.734	1.125	1.046	1.211	0.765	0.688	0.893	0.707	0.737	1.033	0.934	0.777	0.753	0.646	0.744	0.842	0.836	0.745

## Sheet: Supplementary Fig. 6
		Suppl Fig 6b																	Suppl Fig 6c
		Cap, μM	I / Imax			WT							E693A						WT	E693A
		0.01	0.037576	0.072246	0.406697	0.349252	0.0740167	0.140981	0.3	0.05	0.55	0.21	0.21	0.12	0.23			Cap EC50, μM	0.2207	0.2025
		0.03	0.091483	0.151952	0.470342	0.360617	0.0881481	0.177483	0.35	0.08	0.47	0.21	0.18	0.1	0.21				0.2613	0.1483
		0.1	0.513644	0.308615	0.615672	0.595681	0.289839	0.318713	0.65	0.25	0.69	0.38	0.36	0.28	0.53				0.1361	0.239
		0.3	0.506683	0.631732	0.966351	0.935166	0.61677	0.402338	0.94	0.68	0.87	0.67	0.62	0.7	0.79				0.1185	0.3236
		1	0.761806	0.721647	1.07019	0.937206	0.761433	0.760334	0.93	0.81	0.93	0.79	0.75	0.92	0.85				0.2632	0.2064
		3	0.916496	0.929937	1.05507	1.00313	0.978464	0.927637	1.02	0.97	1.01	0.92	0.96	0.99	0.95				0.5471	0.1238
		10	1	1	1	1	1	1	1	1	1	1	1	1	1				0.08827
		Suppl Fig 6e																	Suppl Fig 6f				Suppl Fig 6g
		SB-366791, μM	I / Imax			WT							E693A						WT	E693A			WT	E693A
		0.0001	0.896	1.014	0.847	0.83	1.095	1	0.94	0.89	0.86	0.86	0.83	0.98	0.85			SB-366791 IC50, μM	0.005413	0.1211		SB-366791-	0.1772	0.4174
		0.001	0.724	1.129	0.901	0.748	0.964	0.823	0.794	0.92	0.95	0.86	0.84	0.92	0.78				0.04538	0.06982		resistant	0.2908	0.3619
		0.01	0.649	0.827	0.708	0.526	0.798	0.651	0.674	0.88	0.82	0.82	0.78	0.88	0.83				0.0379	0.1368		fraction	0.2848	0.6017
		0.1	0.491	0.6	0.485	0.379	0.446	0.382	0.463	0.69	0.59	0.76	0.58	0.69	0.64				0.006463	0.07516			0.2951	0.3955
		1	0.339	0.394	0.328	0.292	0.252	0.211	0.325	0.45	0.39	0.6	0.47	0.51	0.42				0.02594	0.09224			0.1812	0.4272
		10	0.312	0.299	0.289	0.307	0.21	0.166	0.271	0.42	0.37	0.61	0.39	0.45	0.42				0.01307	0.1034			0.1061	0.42
																			0.01503				0.2051
